# Supplementary material for: ﻿First record of silk-loving genus Embiophila (Hemiptera, Heteroptera, Plokiophilidae) from Asia, with description of a new species from China
Source: Zookeys. 2025 Aug 8;1248:295–307. doi: 10.3897/zookeys.1248.155672 (PMC12357145; doi:10.3897/zookeys.1248.155672)
Supplement: XML Treatment for Embiophila [file zookeys.1248.155672-treatment1.xml]

<!DOCTYPE tp:taxon-treatment
  PUBLIC "-//TaxonX//DTD Taxonomic Treatment Publishing DTD v0 20100105//EN" "tax-treatment-NSO.dtd">
<tp:taxon-treatment xmlns:tp="http://www.plazi.org/taxpub"><tp:treatment-meta><kwd-group><label>Taxon classification</label><kwd>
              <named-content content-type="kingdom">Animalia</named-content>
            </kwd><kwd>
              <named-content content-type="order">Hemiptera</named-content>
            </kwd><kwd>
              <named-content content-type="family">Plokiophilidae</named-content>
            </kwd></kwd-group><mixed-citation publication-type="journal"><person-group><name><surname>Xiong</surname><given-names>Haoyang</given-names></name><name><surname>Chen</surname><given-names>Zhuo</given-names></name><name><surname>Li</surname><given-names>Hu</given-names></name><name><surname>Cai</surname><given-names>Wanzhi</given-names></name></person-group><article-title>﻿First record of silk-loving genus <italic><tp:taxon-name><tp:taxon-name-part taxon-name-part-type="genus" reg="Embiophila">Embiophila</tp:taxon-name-part></tp:taxon-name></italic> (<tp:taxon-name><tp:taxon-name-part taxon-name-part-type="order">Hemiptera</tp:taxon-name-part></tp:taxon-name>, <tp:taxon-name><tp:taxon-name-part taxon-name-part-type="suborder">Heteroptera</tp:taxon-name-part></tp:taxon-name>, <tp:taxon-name><tp:taxon-name-part taxon-name-part-type="family">Plokiophilidae</tp:taxon-name-part></tp:taxon-name>) from Asia, with description of a new species from China</article-title><source>Zookeys</source><day>08</day><month>08</month><year>2025</year><volume>1248</volume><fpage>295</fpage><lpage>307</lpage><pub-id pub-id-type="doi">10.3897/zookeys.1248.155672</pub-id></mixed-citation></tp:treatment-meta><tp:nomenclature><label>﻿Genus</label><tp:taxon-name>
            <object-id xmlns:xlink="http://www.w3.org/1999/xlink" content-type="arpha" xlink:type="simple">CFBDE71D-AF42-5B45-9862-DCD69BD78687</object-id>
            <tp:taxon-name-part taxon-name-part-type="genus" reg="Embiophila">Embiophila</tp:taxon-name-part>
          </tp:taxon-name><tp:taxon-authority>China, 1953</tp:taxon-authority><tp:nomenclature-citation-list><tp:nomenclature-citation><tp:taxon-name>
                <tp:taxon-name-part taxon-name-part-type="genus" reg="Embiophila">Embiophila</tp:taxon-name-part>
              </tp:taxon-name><comment>China, 1953: 67. Type species by original designation: <tp:taxon-name><tp:taxon-name-part taxon-name-part-type="genus" reg="Embiophila">Embiophila</tp:taxon-name-part><tp:taxon-name-part taxon-name-part-type="species" reg="myersi">myersi</tp:taxon-name-part></tp:taxon-name> China, 1953.</comment></tp:nomenclature-citation></tp:nomenclature-citation-list></tp:nomenclature><tp:treatment-sec sec-type="diagnosis" id="SECID0E6AAE"><title>Diagnosis.</title><p><italic><tp:taxon-name><tp:taxon-name-part taxon-name-part-type="genus" reg="Embiophila">Embiophila</tp:taxon-name-part></tp:taxon-name></italic> can be distinguished from other genera of <tp:taxon-name><tp:taxon-name-part taxon-name-part-type="family">Plokiophilidae</tp:taxon-name-part></tp:taxon-name> by the following combination of characters: head lacking elongate neck behind eyes; legs relatively short and stout; fore and mid femora armed ventrally with spines; tarsi two-segmented, relatively short; hemelytron with distinct cuneus; pygophore tubular.</p></tp:treatment-sec><tp:treatment-sec sec-type="distribution" id="SECID0ERBAE"><title>Diversity and distribution.</title><p>The genus currently contains four species, one from the Afrotropical Region (<xref ref-type="bibr" rid="B2">Carayon 1974</xref>), two from the Neotropical Region (<xref ref-type="bibr" rid="B4">China 1953</xref>; <xref ref-type="bibr" rid="B3">Carpintero and Dellapé 2005</xref>), and one described herein from the Oriental Region (Fig. <xref ref-type="fig" rid="F5">5</xref>).</p></tp:treatment-sec><tp:treatment-sec><!--Section generated to contain objects referenced in tp:taxon-treatment.--><fig id="F5" position="float" orientation="portrait"><object-id xmlns:xlink="http://www.w3.org/1999/xlink" content-type="arpha" xlink:type="simple">83906E03-FA9C-5D27-9843-F3F7B5491CBE</object-id><label>Figure 5.</label><caption><p>Known distribution of <italic><tp:taxon-name><tp:taxon-name-part taxon-name-part-type="genus" reg="Embiophila">Embiophila</tp:taxon-name-part></tp:taxon-name></italic>: blue dot = <italic><tp:taxon-name><tp:taxon-name-part taxon-name-part-type="genus" reg="Embiophila">E.</tp:taxon-name-part><tp:taxon-name-part taxon-name-part-type="species" reg="africana">africana</tp:taxon-name-part></tp:taxon-name></italic>; yellow dot = <italic><tp:taxon-name><tp:taxon-name-part taxon-name-part-type="genus" reg="Embiophila">E.</tp:taxon-name-part><tp:taxon-name-part taxon-name-part-type="species" reg="maesi">maesi</tp:taxon-name-part></tp:taxon-name></italic>; purple dot = <italic><tp:taxon-name><tp:taxon-name-part taxon-name-part-type="genus" reg="Embiophila">E.</tp:taxon-name-part><tp:taxon-name-part taxon-name-part-type="species" reg="myersi">myersi</tp:taxon-name-part></tp:taxon-name></italic>; red star = <italic><tp:taxon-name><tp:taxon-name-part taxon-name-part-type="genus" reg="Embiophila">E.</tp:taxon-name-part><tp:taxon-name-part taxon-name-part-type="species" reg="sinica">sinica</tp:taxon-name-part></tp:taxon-name></italic> sp. nov.</p></caption><graphic xmlns:xlink="http://www.w3.org/1999/xlink" xlink:href="zookeys-1248-295_article-155672__-g005.jpg" position="float" orientation="portrait" xlink:type="simple" id="oo_1390856.jpg"><uri content-type="original_file" xlink:type="simple">https://binary.pensoft.net/fig/1390856</uri></graphic></fig></tp:treatment-sec><ref-list><ref id="B2"><mixed-citation xmlns:xlink="http://www.w3.org/1999/xlink" xlink:type="simple"><person-group><name name-style="western"><surname>Carayon</surname><given-names>J</given-names></name></person-group> (<year>1974</year>) <article-title>Etude sur les hémiptères <tp:taxon-name><tp:taxon-name-part taxon-name-part-type="family">Plokiophilidae</tp:taxon-name-part></tp:taxon-name>. Annals Société Entomologique de France (N.S.</article-title><source>)</source><volume>10</volume>: <fpage>499</fpage>–<lpage>525</lpage>. <ext-link xlink:href="10.1080/21686351.1974.12278162" ext-link-type="doi" xlink:type="simple">https://doi.org/10.1080/21686351.1974.12278162</ext-link></mixed-citation></ref><ref id="B4"><mixed-citation xmlns:xlink="http://www.w3.org/1999/xlink" xlink:type="simple"><person-group><name name-style="western"><surname>China</surname><given-names>WE</given-names></name></person-group> (<year>1953</year>) A new subfamily of <tp:taxon-name><tp:taxon-name-part taxon-name-part-type="family">Microphysidae</tp:taxon-name-part></tp:taxon-name> (<tp:taxon-name><tp:taxon-name-part taxon-name-part-type="order">Hemiptera</tp:taxon-name-part></tp:taxon-name>-<tp:taxon-name><tp:taxon-name-part taxon-name-part-type="suborder">Heteroptera</tp:taxon-name-part></tp:taxon-name>). Annals and Magazine of Natural History (Series 12) 6: 67–74. <ext-link xlink:href="10.1080/00222935308654396" ext-link-type="doi" xlink:type="simple">https://doi.org/10.1080/00222935308654396</ext-link></mixed-citation></ref><ref id="B3"><mixed-citation xmlns:xlink="http://www.w3.org/1999/xlink" xlink:type="simple"><person-group><name name-style="western"><surname>Carpintero</surname><given-names>DL</given-names></name><name name-style="western"><surname>Dellapé</surname><given-names>PM</given-names></name></person-group> (<year>2005</year>) <article-title>A new species and first record of <italic><tp:taxon-name><tp:taxon-name-part taxon-name-part-type="genus">Embiophila</tp:taxon-name-part></tp:taxon-name></italic> (<tp:taxon-name><tp:taxon-name-part taxon-name-part-type="suborder">Heteroptera</tp:taxon-name-part></tp:taxon-name>: <tp:taxon-name><tp:taxon-name-part taxon-name-part-type="family">Plokiophilidae</tp:taxon-name-part></tp:taxon-name>) from Nicaragua.</article-title><source>Studies on Neotropical Fauna and Environment</source><volume>40</volume>(<issue>1</issue>): <fpage>65</fpage>–<lpage>68</lpage>. <ext-link xlink:href="10.1080/01650520400007322" ext-link-type="doi" xlink:type="simple">https://doi.org/10.1080/01650520400007322</ext-link></mixed-citation></ref></ref-list></tp:taxon-treatment>
