# Supplementary material for: ﻿First record of silk-loving genus Embiophila (Hemiptera, Heteroptera, Plokiophilidae) from Asia, with description of a new species from China
Source: Zookeys. 2025 Aug 8;1248:295–307. doi: 10.3897/zookeys.1248.155672 (PMC12357145; doi:10.3897/zookeys.1248.155672)
Supplement: XML Treatment for Embiophila sinica [file zookeys.1248.155672-treatment2.xml]

<!DOCTYPE tp:taxon-treatment
  PUBLIC "-//TaxonX//DTD Taxonomic Treatment Publishing DTD v0 20100105//EN" "tax-treatment-NSO.dtd">
<tp:taxon-treatment xmlns:tp="http://www.plazi.org/taxpub"><tp:treatment-meta><kwd-group><label>Taxon classification</label><kwd>
              <named-content content-type="kingdom">Animalia</named-content>
            </kwd><kwd>
              <named-content content-type="order">Hemiptera</named-content>
            </kwd><kwd>
              <named-content content-type="family">Plokiophilidae</named-content>
            </kwd></kwd-group><mixed-citation publication-type="journal"><person-group><name><surname>Xiong</surname><given-names>Haoyang</given-names></name><name><surname>Chen</surname><given-names>Zhuo</given-names></name><name><surname>Li</surname><given-names>Hu</given-names></name><name><surname>Cai</surname><given-names>Wanzhi</given-names></name></person-group><article-title>﻿First record of silk-loving genus <italic><tp:taxon-name><tp:taxon-name-part taxon-name-part-type="genus" reg="Embiophila">Embiophila</tp:taxon-name-part></tp:taxon-name></italic> (<tp:taxon-name><tp:taxon-name-part taxon-name-part-type="order">Hemiptera</tp:taxon-name-part></tp:taxon-name>, <tp:taxon-name><tp:taxon-name-part taxon-name-part-type="suborder">Heteroptera</tp:taxon-name-part></tp:taxon-name>, <tp:taxon-name><tp:taxon-name-part taxon-name-part-type="family">Plokiophilidae</tp:taxon-name-part></tp:taxon-name>) from Asia, with description of a new species from China</article-title><source>Zookeys</source><day>08</day><month>08</month><year>2025</year><volume>1248</volume><fpage>295</fpage><lpage>307</lpage><pub-id pub-id-type="doi">10.3897/zookeys.1248.155672</pub-id></mixed-citation></tp:treatment-meta><tp:nomenclature><label>﻿</label><tp:taxon-name>
            <object-id xmlns:xlink="http://www.w3.org/1999/xlink" content-type="arpha" xlink:type="simple">AE716788-662A-5523-B302-9AB582CB91E2</object-id>
            <tp:taxon-name-part taxon-name-part-type="genus" reg="Embiophila">Embiophila</tp:taxon-name-part>
            <tp:taxon-name-part taxon-name-part-type="species" reg="sinica">sinica</tp:taxon-name-part>
            <object-id xmlns:xlink="http://www.w3.org/1999/xlink" content-type="zoobank" xlink:type="simple">https://zoobank.org/AAB7BB06-1798-4FA7-AC01-A944976BCAA7</object-id>
          </tp:taxon-name><tp:taxon-status xmlns:xlink="http://www.w3.org/1999/xlink" xlink:type="simple">sp. nov.</tp:taxon-status><xref ref-type="fig" rid="F1">Figs 1</xref><xref ref-type="fig" rid="F2">, 2</xref><xref ref-type="fig" rid="F3">, 3</xref><xref ref-type="fig" rid="F4">, 4 Chinese common name: 中华喜丝蝽</xref></tp:nomenclature><tp:treatment-sec sec-type="type material" id="SECID0EBEAE"><title>Type material.</title><p><bold><italic>Holotype</italic></bold>: • ♂, China, Yunnan, Pu’er, Simao, Taiyanghe National Forest Park, <named-content xmlns:xlink="http://www.w3.org/1999/xlink" content-type="dwc:verbatimCoordinates" xlink:type="simple"><named-content content-type="geo-json" specific-use="{&#34;type&#34;:&#34;Point&#34;,&#34;coordinates&#34;:[101.090200,22.617900]}" id="NCID0EPEAE" xlink:type="simple">22.6179°N, 101.0902°E</named-content></named-content>, ca. 1580 m, 12.ix.2024, leg. Haoyang Xiong, Zhuo Chen &amp; Ruiyang Xian (<named-content xmlns:xlink="http://www.w3.org/1999/xlink" content-type="dwc:institutional_code" xlink:title="Entomological Museum of China Agricultural University, Beijing, China" xlink:href="http://grbio.org/institution/china-agricultural-university" xlink:type="simple">CAU</named-content>, accession number: CAUYN-PLO2). <bold><italic>Paratypes</italic></bold>: • 2♂♂, 9♀♀ and 5 nymphs, same data as for holotype (<named-content xmlns:xlink="http://www.w3.org/1999/xlink" content-type="dwc:institutional_code" xlink:title="Entomological Museum of China Agricultural University, Beijing, China" xlink:href="http://grbio.org/institution/china-agricultural-university" xlink:type="simple">CAU</named-content>, accession number: CAUYN-PLO2).</p></tp:treatment-sec><tp:treatment-sec sec-type="diagnosis" id="SECID0EBFAE"><title>Diagnosis.</title><p>This species is recognized within the genus by the following combination of characters: body length 1.9–2.2 mm, generally dark reddish brown; fore femora armed ventrally with 10 spines arranged in two rows (each with five) (Fig. <xref ref-type="fig" rid="F3">3C</xref>); mid femora armed ventrally with 13 spines arranged in two rows, outer with 11 and inner with two (Fig. <xref ref-type="fig" rid="F3">3D</xref>); exocorium with ca. 60 corial glands (Fig. <xref ref-type="fig" rid="F3">3A</xref>).</p></tp:treatment-sec><tp:treatment-sec sec-type="description" id="SECID0ETFAE"><title>Description.</title><p>Macropterous male and female (Fig. <xref ref-type="fig" rid="F1">1</xref>). <bold>Colouration.</bold> Generally dark reddish brown. Tylus fulvous; eyes blackish brown; ocelli red. Antennal segment I dark yellowish brown; segments II–IV light brown. Labium yellowish brown. Scutellum and mesosternum reddish brown, slightly paler medially. Legs: coxae reddish brown; trochanters reddish brown, paler; femora dark yellowish brown, with spines on fore and mid femora black; tibiae light yellowish brown; tarsi light yellowish brown, with basal and apical parts paler. Hemelytra light brown to dark brown; corium and clavus light brown, with cuneus slightly darker; membrane light greyish brown. Anterior margin of hind wings with dark brown shading; nervures dark brown (Fig. <xref ref-type="fig" rid="F2">2B</xref>).</p><fig id="F1" position="float" orientation="portrait"><object-id xmlns:xlink="http://www.w3.org/1999/xlink" content-type="arpha" xlink:type="simple">0592A277-9008-591F-A9A9-566B75C6A97E</object-id><label>Figure 1.</label><caption><p><italic><tp:taxon-name><tp:taxon-name-part taxon-name-part-type="genus" reg="Embiophila">Embiophila</tp:taxon-name-part><tp:taxon-name-part taxon-name-part-type="species" reg="sinica">sinica</tp:taxon-name-part></tp:taxon-name></italic> sp. nov., habitus. A. Male, holotype, dorsal view; B. Same, lateral view; C. Same, ventral view; D. Female, paratype, dorsal view; E. Same, lateral view; F. Same, ventral view. Scale bar: 1.5 mm.</p></caption><graphic xmlns:xlink="http://www.w3.org/1999/xlink" xlink:href="zookeys-1248-295_article-155672__-g001.jpg" position="float" orientation="portrait" xlink:type="simple" id="oo_1390852.jpg"><uri content-type="original_file" xlink:type="simple">https://binary.pensoft.net/fig/1390852</uri></graphic></fig><fig id="F2" position="float" orientation="portrait"><object-id xmlns:xlink="http://www.w3.org/1999/xlink" content-type="arpha" xlink:type="simple">D5158B8B-9159-5AAB-937C-A7E9F1BEF3C6</object-id><label>Figure 2.</label><caption><p><italic><tp:taxon-name><tp:taxon-name-part taxon-name-part-type="genus" reg="Embiophila">Embiophila</tp:taxon-name-part><tp:taxon-name-part taxon-name-part-type="species" reg="sinica">sinica</tp:taxon-name-part></tp:taxon-name></italic> sp. nov., diagnostic morphological characters. A. Hemelytron, dorsal view; B. Hind wing, dorsal view; C. Fore femur, lateral view; D. Mid femur, lateral view; E. Hind femur, lateral view; F. Male genitalia, dorsal view; G. Male genitalia, lateral view; H. Male genitalia, ventral view; I. Female abdomen, dorsal view. Abbreviations: a = acus; <abbrev xmlns:xlink="http://www.w3.org/1999/xlink" xlink:title="articulatory apparatus" id="ABBRID0EOHAE" xlink:type="simple">ap</abbrev> = articulatory apparatus; e = egg; <abbrev xmlns:xlink="http://www.w3.org/1999/xlink" xlink:title="left paramere" id="ABBRID0ESHAE" xlink:type="simple">lp</abbrev> = left paramere; <abbrev xmlns:xlink="http://www.w3.org/1999/xlink" xlink:title="right paramere" id="ABBRID0EWHAE" xlink:type="simple">rp</abbrev> = right paramere. Scale bar: 0.5 mm (A, B, I); 0.25 mm (C–E); 0.2 mm (F–H).</p></caption><graphic xmlns:xlink="http://www.w3.org/1999/xlink" xlink:href="zookeys-1248-295_article-155672__-g002.jpg" position="float" orientation="portrait" xlink:type="simple" id="oo_1390853.jpg"><uri content-type="original_file" xlink:type="simple">https://binary.pensoft.net/fig/1390853</uri></graphic></fig><fig id="F3" position="float" orientation="portrait"><object-id xmlns:xlink="http://www.w3.org/1999/xlink" content-type="arpha" xlink:type="simple">F766F7C7-D28B-542C-A8EB-53B136672D9B</object-id><label>Figure 3.</label><caption><p>Scanning electron micrographs of <italic><tp:taxon-name><tp:taxon-name-part taxon-name-part-type="genus" reg="Embiophila">Embiophila</tp:taxon-name-part><tp:taxon-name-part taxon-name-part-type="species" reg="sinica">sinica</tp:taxon-name-part></tp:taxon-name></italic> sp. nov. A. Hemelytron, dorsal view (with all corial glands) B. Detail of corial gland, dorsal view; C. Fore femora, lateral view; D. Mid femora, lateral view; E. Apex of fore tibia, lateral view; F. Fore tarsus, lateral view. Abbreviations: <abbrev xmlns:xlink="http://www.w3.org/1999/xlink" xlink:title="corial gland" id="ABBRID0ESIAE" xlink:type="simple">cg</abbrev> = corial gland; cgs = corial glands; <abbrev xmlns:xlink="http://www.w3.org/1999/xlink" xlink:title="first segment of tarsus" id="ABBRID0EWIAE" xlink:type="simple">ts1</abbrev> = first segment of tarsus; <abbrev xmlns:xlink="http://www.w3.org/1999/xlink" xlink:title="second segment of tarsus" id="ABBRID0E1IAE" xlink:type="simple">ts2</abbrev> = second segment of tarsus.</p></caption><graphic xmlns:xlink="http://www.w3.org/1999/xlink" xlink:href="zookeys-1248-295_article-155672__-g003.jpg" position="float" orientation="portrait" xlink:type="simple" id="oo_1390854.jpg"><uri content-type="original_file" xlink:type="simple">https://binary.pensoft.net/fig/1390854</uri></graphic></fig></tp:treatment-sec><tp:treatment-sec sec-type="Vestiture" id="SECID0EDJAE"><title>Vestiture.</title><p>Body covered with golden hairs; upper surface, except shining head and anterior lobe of pronotum, matte; undersurface shining. Head covered with relatively sparse, uniformly long suberect setae; one pair of long setae arise behind each eye; antennae covered with long, suberect, pale hairs. Pronotum densely covered with adpressed to semi-erect short setae, with a single long seta at each anterolateral angle; mesoscutum and scutellum with dense, decumbent to suberect, short setae. Legs covered with long setae, relatively sparse on femora and dense on tibiae and tarsi; apex of front tibia with a tuft of hairs representing an incipient grasping organ and with a comb for cleaning the antennae (Fig. <xref ref-type="fig" rid="F3">3E</xref>). Corium and clavus with suberect setae, anterior and posterior margins of corium with long setae. Ventral side of the abdomen sparsely covered with setae.</p></tp:treatment-sec><tp:treatment-sec sec-type="Structure" id="SECID0ENJAE"><title>Structure.</title><p>Head distinctly narrowed towards apex in dorsal view, slightly longer than its width; tylus broad, widening towards truncated apex, moderately prominent. Ocelli large, nearer to eyes than to each other. Antennae slender; segment I thicker and shorter than others; ratio of lengths of antennal segments I: II: III: IV = 1:1.94:1.54:1.89 (male) or 1:1.97:1.66:1.91 (female) (see Table <xref ref-type="table" rid="T1">1</xref>). Labium slender, extending beyond fore coxae, with three visible segments; ratio of lengths of segments II: III: IV = 1:1.79:4.</p><table-wrap id="T1" position="float" orientation="portrait"><label>Table 1.</label><caption><p>Measurements (in mm) of <italic><tp:taxon-name><tp:taxon-name-part taxon-name-part-type="genus" reg="Embiophila">Embiophila</tp:taxon-name-part><tp:taxon-name-part taxon-name-part-type="species" reg="sinica">sinica</tp:taxon-name-part></tp:taxon-name></italic> sp. nov.</p></caption><table id="TID0E51AE" rules="all"><tbody><tr><th rowspan="1" colspan="1">Body part</th><th rowspan="1" colspan="1">Male (holotype)</th><th rowspan="1" colspan="1">Male (paratype, n = 2)</th><th rowspan="1" colspan="1">Female (paratypes, n = 3)</th></tr><tr><td rowspan="1" colspan="1">Length of body</td><td rowspan="1" colspan="1">1.94</td><td rowspan="1" colspan="1">1.94–1.96</td><td rowspan="1" colspan="1">2.17–2.25</td></tr><tr><td rowspan="1" colspan="1">Length of head</td><td rowspan="1" colspan="1">0.25</td><td rowspan="1" colspan="1">0.26</td><td rowspan="1" colspan="1">0.35–0.38</td></tr><tr><td rowspan="1" colspan="1">Width across eyes</td><td rowspan="1" colspan="1">0.30</td><td rowspan="1" colspan="1">0.29–0.30</td><td rowspan="1" colspan="1">0.34–0.35</td></tr><tr><td rowspan="1" colspan="1">Interocular space</td><td rowspan="1" colspan="1">0.14</td><td rowspan="1" colspan="1">0.13–0.15</td><td rowspan="1" colspan="1">0.20–0.22</td></tr><tr><td rowspan="1" colspan="1">Length of antennal segment I</td><td rowspan="1" colspan="1">0.11</td><td rowspan="1" colspan="1">0.12</td><td rowspan="1" colspan="1">0.14–0.15</td></tr><tr><td rowspan="1" colspan="1">Length of antennal segment II</td><td rowspan="1" colspan="1">0.23</td><td rowspan="1" colspan="1">0.24–0.25</td><td rowspan="1" colspan="1">0.24–0.26</td></tr><tr><td rowspan="1" colspan="1">Length of antennal segment III</td><td rowspan="1" colspan="1">0.21</td><td rowspan="1" colspan="1">0.21–0.23</td><td rowspan="1" colspan="1">0.20–0.23</td></tr><tr><td rowspan="1" colspan="1">Length of antennal segment IV</td><td rowspan="1" colspan="1">0.22</td><td rowspan="1" colspan="1">0.22–0.24</td><td rowspan="1" colspan="1">0.22–0.24</td></tr><tr><td rowspan="1" colspan="1">Length of labial segment II</td><td rowspan="1" colspan="1">0.09</td><td rowspan="1" colspan="1">0.07–0.08</td><td rowspan="1" colspan="1">0.13</td></tr><tr><td rowspan="1" colspan="1">Length of labial segment III</td><td rowspan="1" colspan="1">0.14</td><td rowspan="1" colspan="1">0.13–0.15</td><td rowspan="1" colspan="1">0.15–0.17</td></tr><tr><td rowspan="1" colspan="1">Length of labial segment IV</td><td rowspan="1" colspan="1">0.33</td><td rowspan="1" colspan="1">0.34–0.36</td><td rowspan="1" colspan="1">0.40–0.44</td></tr><tr><td rowspan="1" colspan="1">Maximum length of pronotum</td><td rowspan="1" colspan="1">0.49</td><td rowspan="1" colspan="1">0.51–0.53</td><td rowspan="1" colspan="1">0.53–0.56</td></tr><tr><td rowspan="1" colspan="1">Maximum width of pronotum</td><td rowspan="1" colspan="1">0.88</td><td rowspan="1" colspan="1">0.86–0.90</td><td rowspan="1" colspan="1">1.01–1.07</td></tr><tr><td rowspan="1" colspan="1">Length of fore femur</td><td rowspan="1" colspan="1">0.43</td><td rowspan="1" colspan="1">0.44–0.46</td><td rowspan="1" colspan="1">0.44–0.47</td></tr><tr><td rowspan="1" colspan="1">Length of fore tibia</td><td rowspan="1" colspan="1">0.40</td><td rowspan="1" colspan="1">0.39–0.41</td><td rowspan="1" colspan="1">0.40–0.43</td></tr><tr><td rowspan="1" colspan="1">Length of mid femur</td><td rowspan="1" colspan="1">0.45</td><td rowspan="1" colspan="1">0.44–0.47</td><td rowspan="1" colspan="1">0.47–0.52</td></tr><tr><td rowspan="1" colspan="1">Length of mid tibia</td><td rowspan="1" colspan="1">0.33</td><td rowspan="1" colspan="1">0.30–0.31</td><td rowspan="1" colspan="1">0.36–0.39</td></tr><tr><td rowspan="1" colspan="1">Length of hind femur</td><td rowspan="1" colspan="1">0.55</td><td rowspan="1" colspan="1">0.57–0.59</td><td rowspan="1" colspan="1">0.64–0.68</td></tr><tr><td rowspan="1" colspan="1">Length of hind tibia</td><td rowspan="1" colspan="1">0.61</td><td rowspan="1" colspan="1">0.62–0.63</td><td rowspan="1" colspan="1">0.65–0.68</td></tr><tr><td rowspan="1" colspan="1">Length of hemelytron</td><td rowspan="1" colspan="1">1.74</td><td rowspan="1" colspan="1">1.76–1.80</td><td rowspan="1" colspan="1">1.79–1.84</td></tr><tr><td rowspan="1" colspan="1">Length of abdomen</td><td rowspan="1" colspan="1">0.83</td><td rowspan="1" colspan="1">0.84–0.87</td><td rowspan="1" colspan="1">0.95–1.00</td></tr><tr><td rowspan="1" colspan="1">Maximum width of abdomen</td><td rowspan="1" colspan="1">0.67</td><td rowspan="1" colspan="1">0.69–0.71</td><td rowspan="1" colspan="1">0.70–0.74</td></tr></tbody></table></table-wrap><p>Pronotum trapezoidal, with distinct collar, maximum width slightly less than twice maximum length; posterior lobe with lateral margins straight, posterior margin strongly excavated. Mesoscutum broadly exposed; scutellum wider than long at base. Legs relatively stout. Femora moderately thickened; fore and mid femora armed with small spines ventrally (Fig. <xref ref-type="fig" rid="F2">2C, D</xref>); hind femur with one row of bristles (Fig. <xref ref-type="fig" rid="F2">2E</xref>); fore femur armed ventrally with two rows of spines in apical third (Fig. <xref ref-type="fig" rid="F3">3C</xref>), each row with five spines; outside row with first spine long, second longer, apical three short and equal in length; inside row with first spine located between two larger spines at the base of outer row, second spine opposite to the second on outside row, remaining three short and small. Mid-femur armed ventrally with 11 spines in apical 4/5 (Fig. <xref ref-type="fig" rid="F3">3D</xref>), basal three spines extremely short, fourth to eighth stout, sixth to eighth slightly curved towards distal, and apical three short and adjacent, spines irregular at both base and apex; inside row with two spines short extremely, located between fifth and sixth on outside row. Tibiae straight; fore and mid tibiae widened towards apices; hind tibiae finely narrowed towards apex. Tarsi two-segmented (Fig. <xref ref-type="fig" rid="F3">3F</xref>); basal segment very short; apical segment long and slender, narrowed towards apex. Claws small, simple in shape.</p><p>Hemelytra broad, far exceeding apex of abdomen, with anterior margin expanding; costal fracture deep, located near apical three-fourths of corium (Fig. <xref ref-type="fig" rid="F2">2A</xref>); exocorium with about 60 corial glands (Fig. <xref ref-type="fig" rid="F3">3A, B</xref>); membrane broad, with chitinous thickening at base (not connected to cuneus), bearing single bristle basally. Venation of hind wings as shown in Fig. <xref ref-type="fig" rid="F2">2B</xref>; hind wings with a basal cell from which two nervures project: R + M not branched; free distal branch of nervure <abbrev xmlns:xlink="http://www.w3.org/1999/xlink" xlink:title="cubitus" id="ABBRID0E5UAE" xlink:type="simple">Cu</abbrev>, and Pcu free.</p><p>Abdomen oval, longer than its maximum width. Mediotergites membranous. Sterna fully sclerotized.</p><p><bold><italic>Male genitalia</italic></bold> (Fig. <xref ref-type="fig" rid="F2">2F–H</xref>): pygophore tubular, slightly curved, with basal part moderately rounded and bulging ventrally. Paramere symmetrical, long strip-shaped, slightly curved laterally, more nearly parallel-sided, about 10 times longer than its wide, apex with distinct constriction, distal tip curved laterally. Adeagus chitinized, acus elongate and slender, arcuate, gradually tapering to a fine point at apex with apex curved over. Anal segment semicircular.</p><fig id="F4" position="float" orientation="portrait"><object-id xmlns:xlink="http://www.w3.org/1999/xlink" content-type="arpha" xlink:type="simple">E3153A49-B6A6-56CD-89A5-041822579C3A</object-id><label>Figure 4.</label><caption><p>Habitats and living individuals of <italic><tp:taxon-name><tp:taxon-name-part taxon-name-part-type="genus" reg="Embiophila">Embiophila</tp:taxon-name-part><tp:taxon-name-part taxon-name-part-type="species" reg="sinica">sinica</tp:taxon-name-part></tp:taxon-name></italic> sp. nov. with embiopteran host. A. Habitat in type locality; B. Embiopteran host; C. Adult female of <italic><tp:taxon-name><tp:taxon-name-part taxon-name-part-type="genus" reg="Embiophila">Embiophila</tp:taxon-name-part><tp:taxon-name-part taxon-name-part-type="species" reg="sinica">sinica</tp:taxon-name-part></tp:taxon-name></italic> sp. nov. D. Nymph of <italic><tp:taxon-name><tp:taxon-name-part taxon-name-part-type="genus" reg="Embiophila">Embiophila</tp:taxon-name-part><tp:taxon-name-part taxon-name-part-type="species" reg="sinica">sinica</tp:taxon-name-part></tp:taxon-name></italic> sp. nov. E. Adult female of <italic><tp:taxon-name><tp:taxon-name-part taxon-name-part-type="genus" reg="Embiophila">Embiophila</tp:taxon-name-part><tp:taxon-name-part taxon-name-part-type="species" reg="sinica">sinica</tp:taxon-name-part></tp:taxon-name></italic> sp. nov. inside in web; F. Nymph of <italic><tp:taxon-name><tp:taxon-name-part taxon-name-part-type="genus" reg="Embiophila">Embiophila</tp:taxon-name-part><tp:taxon-name-part taxon-name-part-type="species" reg="sinica">sinica</tp:taxon-name-part></tp:taxon-name></italic> sp. nov. inside in web with embiopterans.</p></caption><graphic xmlns:xlink="http://www.w3.org/1999/xlink" xlink:href="zookeys-1248-295_article-155672__-g004.jpg" position="float" orientation="portrait" xlink:type="simple" id="oo_1390855.jpg"><uri content-type="original_file" xlink:type="simple">https://binary.pensoft.net/fig/1390855</uri></graphic></fig><p><bold><italic>Female genitalia</italic></bold> (Fig. <xref ref-type="fig" rid="F2">2I</xref>): female without ovipositor. First abdominal tergite with one pair of laterally opening copulatory tubes, unpigmented.</p></tp:treatment-sec><tp:treatment-sec sec-type="etymology" id="SECID0E4XAE"><title>Etymology.</title><p>The specific epithet is a Latin adjective and refers to China, the country of the type locality of the new species.</p></tp:treatment-sec><tp:treatment-sec sec-type="distribution" id="SECID0ECYAE"><title>Distribution.</title><p>China (Yunnan: Pu’er) (Fig. <xref ref-type="fig" rid="F5">5</xref>).</p><fig id="F5" position="float" orientation="portrait"><object-id xmlns:xlink="http://www.w3.org/1999/xlink" content-type="arpha" xlink:type="simple">83906E03-FA9C-5D27-9843-F3F7B5491CBE</object-id><label>Figure 5.</label><caption><p>Known distribution of <italic><tp:taxon-name><tp:taxon-name-part taxon-name-part-type="genus" reg="Embiophila">Embiophila</tp:taxon-name-part></tp:taxon-name></italic>: blue dot = <italic><tp:taxon-name><tp:taxon-name-part taxon-name-part-type="genus" reg="Embiophila">E.</tp:taxon-name-part><tp:taxon-name-part taxon-name-part-type="species" reg="africana">africana</tp:taxon-name-part></tp:taxon-name></italic>; yellow dot = <italic><tp:taxon-name><tp:taxon-name-part taxon-name-part-type="genus" reg="Embiophila">E.</tp:taxon-name-part><tp:taxon-name-part taxon-name-part-type="species" reg="maesi">maesi</tp:taxon-name-part></tp:taxon-name></italic>; purple dot = <italic><tp:taxon-name><tp:taxon-name-part taxon-name-part-type="genus" reg="Embiophila">E.</tp:taxon-name-part><tp:taxon-name-part taxon-name-part-type="species" reg="myersi">myersi</tp:taxon-name-part></tp:taxon-name></italic>; red star = <italic><tp:taxon-name><tp:taxon-name-part taxon-name-part-type="genus" reg="Embiophila">E.</tp:taxon-name-part><tp:taxon-name-part taxon-name-part-type="species" reg="sinica">sinica</tp:taxon-name-part></tp:taxon-name></italic> sp. nov.</p></caption><graphic xmlns:xlink="http://www.w3.org/1999/xlink" xlink:href="zookeys-1248-295_article-155672__-g005.jpg" position="float" orientation="portrait" xlink:type="simple" id="oo_1390856.jpg"><uri content-type="original_file" xlink:type="simple">https://binary.pensoft.net/fig/1390856</uri></graphic></fig></tp:treatment-sec><tp:treatment-sec sec-type="remarks" id="SECID0EM1AE"><title>Remarks.</title><p>According to <xref ref-type="bibr" rid="B2">Carayon (1974)</xref>, this new species can be assigned to the subgenus <tp:taxon-name><tp:taxon-name-part taxon-name-part-type="genus" reg="Embiophila"/><tp:taxon-name-part taxon-name-part-type="subgenus" reg="Acladina">Acladina</tp:taxon-name-part></tp:taxon-name> (see Discussion for details).</p></tp:treatment-sec><ref-list><ref id="B2"><mixed-citation xmlns:xlink="http://www.w3.org/1999/xlink" xlink:type="simple"><person-group><name name-style="western"><surname>Carayon</surname><given-names>J</given-names></name></person-group> (<year>1974</year>) <article-title>Etude sur les hémiptères <tp:taxon-name><tp:taxon-name-part taxon-name-part-type="family">Plokiophilidae</tp:taxon-name-part></tp:taxon-name>. Annals Société Entomologique de France (N.S.</article-title><source>)</source><volume>10</volume>: <fpage>499</fpage>–<lpage>525</lpage>. <ext-link xlink:href="10.1080/21686351.1974.12278162" ext-link-type="doi" xlink:type="simple">https://doi.org/10.1080/21686351.1974.12278162</ext-link></mixed-citation></ref></ref-list></tp:taxon-treatment>
